# Supplementary material for: Implementing a colostrum-kit reduces the time to first colostrum for neonates admitted to the NICU – a retrospective observational study
Source: Int Breastfeed J. 2024 Nov 15;19:77. doi: 10.1186/s13006-024-00682-5 (PMC11566270; doi:10.1186/s13006-024-00682-5)
Supplement: Supplementary file 2 — Additional file 2: Additional Table 1. Comparison of groups with missing or available data on TOC. Table displaying proportions of participants with missing or available data on TOC within different subgroups [file 13006_2024_682_MOESM2_ESM.xlsx]

## Sheet: Blad1
Comparison of groups with missing or available data on time to first colostrum received by the infant.			Cohorts
				Pre-impl.	Follow-up
			Total	G0	G1	G2	G3
Number (%) within cohorts		Available	2814 (78)	632 (74)	763 (84)	814 (83)	605 (70)
		Missing	804 (22)	219 (26)	150 (16)	173 (17)	262 (30)
Continuous variables presented as median (IQR)
GA at birth (weeks)		Available	34 (32-38)	34 (31-37)	35 ( 32-39)	35 ( 32-39)	34 (41-38)
		Missing	39 (35-40)	38 (35-40)	39 (35-40)	39 (36-41)	39 (36-40)
Age of birthing parent (years)		Available	32 (29-35)	32 (28-35)	31 (28-36)	32 (29-35)	32 (30-35)
		Missing	33 (29-36)	34 (30-35)	32 (29-36)	32 (29-35)	33 (29-36)
Length of stay (days)		Available	10 (7-24)	12 (8-29)	9 (6-20)	9 (6-20)	10 (7-26)
		Missing	6 (3-9)	6 (2-9)	4 (2-8)	6 (3-9)	6 (4-10)
Categorical variables presented as number and percent within cohort and subgroup.
Category	Subgroup	TOC	Total	G0	G1	G2	G3
Gestational Age at birth (weeks)	<28w	Available	344 (96)	71 (92)	108 (97)	82 (100)	83 (94)
		Missing	14 (4)	6 (8)	3 (3)	0	5 (6)
	28-31w	Available	384 (91)	107 (90)	84 (91)	114 (92)	79 (91)
		Missing	38 (9)	12 (10)	8 (9)	10 (8)	8 (9)
	32-36w	Available	1204 (84)	291 (80)	322 (89)	339 (90)	252 (78)
		Missing	227 (16)	73 (20)	42 (11)	39 (10)	73 (22)
	>36w	Available	882 (63)	163 (56)	249 (72)	279 (69)	191 (52)
		Missing	525 (37)	128 (44)	97 (28)	124 (48)	176 (48)
Antenatal insulin exposure	Yes	Available	110 (74)	14 (52)	41 (87)	37 (84)	18 (60)
		Missing	38 (26)	13 (48)	6 (13)	7 (16)	12 (40)
	No	Available	2704 (78)	618 (75)	722 (83)	777 (82)	587 (70)
		Missing	766 (22)	206 (25)	144 (17)	166 (18)	250 (30)
Mode of Delivery	Vaginal	Available	1381 (77)	319 (77)	391 (73)	378 (69)	293 (54)
		Missing	422 (23)	95 (23)	89 (19)	92 (20)	146 (33)
	CS	Available	1413 (79)	297 (72)	368 (81)	436 (83)	312 (68)
		Missing	370 (21)	113 (28)	60 (14)	81 (16)	116 (27)
Apgar at 5min <7	Yes	Available	515 (81)	116 (73)	136 (69)	144 (64)	119 (51)
		Missing	124 (19)	43 (27)	25 (16)	14 (9)	42 (26)
	No	Available	2242 (77)	496 (74)	606 (96)	657 (98)	483 (92)
		Missing	666 (23)	171 (26)	123 (17)	156 (19)	216 (31)
Any pregnancy/birth complication	Yes	Available	635 (70)	142 (66)	187 (60)	207 (57)	99 (31)
		Missing	267 (72)	72 (34)	51 (21)	71 (26)	73 (42)
	No	Available	2179 (80)	490 (77)	576 (92)	6067 (99)	506 (87)
		Missing	537 (20)	147 (23)	99 (15)	102 (2)	189 (27)
Abbreviations; TOC; Time from birth to first Own Colostrum received by the infant; pre-impl: pre-implementation; w: week; CS: Ceasarean Section
