# Supplementary material for: Implementing a colostrum-kit reduces the time to first colostrum for neonates admitted to the NICU – a retrospective observational study
Source: Int Breastfeed J. 2024 Nov 15;19:77. doi: 10.1186/s13006-024-00682-5 (PMC11566270; doi:10.1186/s13006-024-00682-5)
Supplement: Supplementary file 3 — Additional file 3: Additional Table 2. Crosstabulation of TOC-groups by time-cohorts. Crosstabulation of groups categorised by time from birth to first colostrum received by the infant, showing variation in proportion between time-cohorts [file 13006_2024_682_MOESM3_ESM.xlsx]

## Sheet: Blad1
Crosstabulation of TOC-groups by Time cohorts presented as valid number and %
		Pre-intervention G0	Follow-up G1	Follow-up G2	Follow-up G3	TOTAL
Groups of time from birth to first own colostrum received by the infant (TOC-groups)	0-2h	11 (1.7%) a	78 (10.2%) b	127 (15.6%) c	117 (19.3%) c	333 (11.8%)
	2-6h	28 (4.4%) a	98 (12.8%) b	165 (20.3%) c	144 (23.8%) c	435 (15.5%)
	6-12h	39 (6.2%) a	112 (14.7%) b	122 (15.0%) b	88 (14.5%) b	361 (12.8%)
	12-24h	119 (18.8%) a	158 (20.7%) a	179 (22.0%) a	125 (20.7%) a	581 (20.6%)
	24-48h	188 (29.7%) a	175 (22.9%) b	137 (16.8%) c	74 (12.2%) d	530 (18.8%)
	>48h	247 (39.1%) a	142 (18.6%) b	84 (10.3%) c	57 (9.4%) c	530 (18.8%)
TOTAL		632 (100%)	763 (100%)	814 (100%)	605 (100%)	2814 (100%)
Each italic letter denotes a subset of Time-cohorts whose column proportions within the TOC-group do not differ significantly from each other at the 0.05 level calculated with Pearsons Chi-Square and z-test Post-Hoc analysis with Bonferroni adjustment for multiple comparisons.
Abbreviations; TOC: Time to first Own Colostrum received by the infant; h: hours
